# Supplementary material for: Investigation of the Adsorption Process of Chromium (VI) Ions from Petrochemical Wastewater Using Nanomagnetic Carbon Materials
Source: Nanomaterials (Basel). 2022 Oct 28;12(21):3815. doi: 10.3390/nano12213815 (PMC9653853; doi:10.3390/nano12213815)
Supplement: Supplementary file 1 [file nanomaterials-12-03815-s001.zip]

Archive with 1 entries (1 files):
- nanomaterials-1919715-supplementary.pdf
